# Supplementary material for: Dissection of a Krox20 positive feedback loop driving cell fate choices in hindbrain patterning
Source: Mol Syst Biol. 2013 Sep 24;9:690. doi: 10.1038/msb.2013.46 (PMC3792346; doi:10.1038/msb.2013.46)
Supplement: Source data for Figure 2K [file msb201346-df2k.xlsx]

## Sheet: Feuil1
WT_time (min)	WT_mean	WT_sem		MUTANT_time (min)	MUTANT_mean	MUTANT_sem
0	0.0763832	0.000726549		0	0.099259	0.0124031
15	0.327581	0.0387687		15	0.341212	0.0104322
30	0.679497	0.039865		45	0.395905	0.0507778
60	0.730207	0.0596475		75	0.521794	0.0172148
90	0.999884	0.0251107		115	0.451139	0.00597235
165	0.960964	0.0427573		165	0.267565	0.0112051
215	1	0.0492432		215	0.189401	0.00775215
265	0.872785	0.0663312		265	0.14601	0.010525
365	0.685375	0.0282254		315	0.108448	0.006566
415	0.555321	0.00392521		365	0.135527	0.00441893
490	0.482362	0.0143227		465	0.106153	0.00557721
590	0.276854	0.0365602		540	0.0919478	0.00768067
