# Supplementary material for: Dissection of a Krox20 positive feedback loop driving cell fate choices in hindbrain patterning
Source: Mol Syst Biol. 2013 Sep 24;9:690. doi: 10.1038/msb.2013.46 (PMC3792346; doi:10.1038/msb.2013.46)
Supplement: Source data for Figure 3B [file msb201346-df3b.xlsx]

## Sheet: Feuil1
wt element A		mutant element A: 1 site mutated		mutant element A: 2 sites mutated
Quantity of Krox20 protein (a.u)	Normalized quantity of DNA bound	Quantity of Krox20 protein (a.u)	Normalized quantity of DNA bound	Quantity of Krox20 protein (a.u)	Normalized quantity of DNA bound
0.02	0.0339047	0.02	0.0118758	0.02	0.0391603
0.05	0.0453763	0.05	0.0162664	0.05	0.0115542
0.1	0.138426	0.1	0.0301301	0.1	0.0225829
0.2	0.783333	0.2	0.363786	0.2	0.251692
0.33	0.985116	0.33	0.716479	0.33	0.536538
0.4	0.987058	0.4	0.853673	0.67	0.786795
0.67	1.00249	0.5	0.940926	1	0.834427
0.8	1.00328	0.67	0.945391	2	0.952711
1	1.00296	0.8	0.939819	5	1.00235
2	1.02939	1	0.948138	10	1.01155
5	1.0339	2	0.995745
10	1.0333	5	1.00916
		10	1.01188
