# Supplementary material for: Dissection of a Krox20 positive feedback loop driving cell fate choices in hindbrain patterning
Source: Mol Syst Biol. 2013 Sep 24;9:690. doi: 10.1038/msb.2013.46 (PMC3792346; doi:10.1038/msb.2013.46)
Supplement: Source data for Figure 3D [file msb201346-df3d.xlsx]

## Sheet: Feuil1
	wt element A	Site K2 mutated	Site K5 mutated	Site K7 mutated	Sites K2+K5 mutated	Sites K2+K7 mutated	Sites K5+K7 mutated	Sites K2+K5+K7 mutated
Normalized mean fluorescence level (ratio GFP/Cherry)	1	0.29439	0.140053	0.262562	0.0143647	0.0289002	0.0208739	0.0131659
Sem	NA	0.0474818	0.0316151	0.0408416	0.0302564	0.032808	0.0325487	0.0350285
