# Supplementary material for: Dissection of a Krox20 positive feedback loop driving cell fate choices in hindbrain patterning
Source: Mol Syst Biol. 2013 Sep 24;9:690. doi: 10.1038/msb.2013.46 (PMC3792346; doi:10.1038/msb.2013.46)
Supplement: Source data for Figure 4C [file msb201346-df4c.xlsx]

## Sheet: Feuil1
Time after heat-shock (min)	Mean krox20 level 35°C	Sem 35°C	Mean krox20 level 36°C	Sem 36°C	Mean krox20 level 34.5°C	Sem 34.5°C
0	0.000139521	0.0173666	0.0391534	0.000265681	0.0206355	0.0333658
60	0.233766	0.0295377	0.465189	0.00792747	0.190655	0.00270121
120	0.595153	0.0176218	0.844417	0.191899	0.196209	0.0503412
180	0.701121	0.0679441	1	0.0956689	0.368412	0.0664388
240	0.789347	0.0550116	0.981846	0.0723565	0.511148	0.00945085
