# Supplementary material for: Dissection of a Krox20 positive feedback loop driving cell fate choices in hindbrain patterning
Source: Mol Syst Biol. 2013 Sep 24;9:690. doi: 10.1038/msb.2013.46 (PMC3792346; doi:10.1038/msb.2013.46)
Supplement: Source data for Figure 4D [file msb201346-df4d.xlsx]

## Sheet: Fig4D
Normalized mKrox20 mRNA level 4h after heat shock	Normalized zkrox20 mRNA level 4h after heat shock
0.08	0.1308
0.02	0.2308
0.02	0.2208
0.01	0.0708
0.03	0.0208
0.07	0.1908
0.08	0.1708
0.25	0.9708
0.28	0.9208
0.02	0.6108
0.05	0.3908
0.03	0.3608
0.11	0.9608
0.13	0.8908
0.1	1.0008
0.08	0.9808
0.43	0.7508
0.4	0.7808
0.12	1.0108
0.15	1.0308
0.18	0.9408
0.16	0.8908
0.39	0.8908
0.41	0.9908
0.2	0.9208
0.19	0.9308
0.05	0.8408
0.08	0.8508
0.21	0.9408
0.17	0.8108
