# Supplementary material for: Dissection of a Krox20 positive feedback loop driving cell fate choices in hindbrain patterning
Source: Mol Syst Biol. 2013 Sep 24;9:690. doi: 10.1038/msb.2013.46 (PMC3792346; doi:10.1038/msb.2013.46)
Supplement: Source data for Figure 7B [file msb201346-df7b.xlsx]

## Sheet: Feuil1
Hours	Mean fluorescence level in r3 - Control	Sem r3 - Control	Mean fluorescence level in r3 - MO Nlz1/2	Sem r3 - MO Nlz1/2
18	31.0177	0.881117	35.2728	1.37218
19.5	28.3507	1.38078	33.5092	1.20019
21	20.4702	1.19963	33.2774	1.83566
24	16.6464	0.757917	30.8622	1.79657
26	13.0596	0.825176	29.8683	1.54829
28	10.8712	0.631956	26.3467	1.38992
30	8.01567	0.973927	24.378	1.93644
