# Supplementary material for: Dissection of a Krox20 positive feedback loop driving cell fate choices in hindbrain patterning
Source: Mol Syst Biol. 2013 Sep 24;9:690. doi: 10.1038/msb.2013.46 (PMC3792346; doi:10.1038/msb.2013.46)
Supplement: Source data for Figure 7C [file msb201346-df7c.xlsx]

## Sheet: Feuil1
Hours	Mean fluorescence level in r5 - Control	Sem r5 - Control	Mean fluorescence level in r5 - MO Nlz1/2	Sem r5 - MO Nlz1/2
18	37.7897	0.736413	39.4043	2.13021
19.5	36.3168	1.3047	37.3277	1.73952
21	33.5265	0.500377	39.156	1.73641
24	24.8445	0.482988	40.6923	2.24704
26	21.9346	0.76017	40.2022	1.34167
28	20.2642	1.14694	35.3465	1.44944
30	15.0056	2.0628	33.9716	1.65024
